# Supplementary material for: Novel gene and gene model detection using a whole genome open reading frame analysis in proteomics
Source: Genome Biol. 2006 Apr 28;7(4):R35. doi: 10.1186/gb-2006-7-4-r35 (PMC1557991; doi:10.1186/gb-2006-7-4-r35)
Supplement: Additional data file 1 — The table gives the distribution of each type of diagnostic peptide among the 128 parent genes they occur in. The columns in the table are as follows. HUGO Gene ID, HUGO Gene Identifier; Ensembl Gene ID, the Ensembl gene identifier for the gene containing the diagnostic peptides; PT, the total number of diagnostic peptides found within the coding boundaries of this gene; PM, number of perfect-matching peptides to a protein product of this gene; IE, number of intra-exonic peptides associated with this gene; OE, number of exon overlapping peptides associated with this gene; NE, number of non-exonic peptides associated with this gene; Gene Description, a short descriptor characterizing the gene. The gene description is taken from the Ensembl genome browser's record for this gene [file gb-2006-7-4-r35-S1.xls]

## Sheet: Supplementary Table 1
HUGO Gene ID	Ensembl Gene ID	PT	PM	IE	OE	NE	Gene Description
---	ENSG00000141564	43	0	0	0	43	Regulatory associated protein of mTOR (Raptor) (P150 target of rapamycin (TOR)-scaffold protein).
---	ENSG00000172667	22	0	0	0	22	p53 target zinc finger protein isoform 1
---	ENSG00000186191	12	2	0	1	9	Long palate, lung and nasal epithelium carcinoma associated protein 4 (RY2G5).
---	ENSG00000182272	9	0	0	2	7	beta1,4-N-acetylgalactosaminyltransferases IV
---	ENSG00000157637	6	0	0	0	6	---
---	ENSG00000184538	5	0	0	0	5	RAN-binding protein 2-like 1 isoform 2
---	ENSG00000101191	3	0	0	0	3	death associated transcription factor 1 isoform a
---	ENSG00000104299	3	0	0	0	3	related to CPSF subunits 74 kDa
---	ENSG00000113282	4	0	0	1	3	Epsin-4 (Epsin-related protein) (EpsinR) (Enthoprotin) (Clathrin interacting protein localized in the trans-Golgi region) (Clint).
---	ENSG00000167632	3	0	0	0	3	IKK2 binding protein
---	ENSG00000120913	4	1	0	1	2	PDZ and LIM domain protein 2 (PDZ-LIM protein mystique) (PDZ-LIM protein).
---	ENSG00000161031	23	21	0	0	2	N-acetylmuramoyl-L-alanine amidase precursor (EC 3.5.1.28) (Peptidoglycan recognition protein long) (PGRP-L) (Peptidoglycan recognition protein 2).
---	ENSG00000101166	3	0	0	3	0	---
---	ENSG00000110244	16	16	0	0	0	---
---	ENSG00000142082	5	0	0	5	0	NAD-dependent deacetylase sirtuin-3, mitochondrial precursor (EC 3.5.1.-) (SIR2-like protein 3) (hSIRT3).
---	ENSG00000159403	5	5	0	0	0	---
---	ENSG00000183096	4	4	0	0	0	---
---	ENSG00000198209	28	26	0	2	0	Complement component 4B preproprotein
A1BG	ENSG00000121410	19	19	0	0	0	Alpha-1B-glycoprotein precursor (Alpha-1-B glycoprotein).
A2M	ENSG00000175899	47	46	0	0	1	Alpha-2-macroglobulin precursor (Alpha-2-M).
AFM	ENSG00000079557	12	11	0	0	1	Afamin precursor (Alpha-albumin) (Alpha-Alb).
AGT	ENSG00000135744	21	21	0	0	0	Angiotensinogen precursor [Contains: Angiotensin I (Ang I); Angiotensin II (Ang II); Angiotensin III (Ang III) (Des-Asp[1]- angiotensin II)].
AHSG	ENSG00000145192	24	24	0	0	0	Alpha-2-HS-glycoprotein precursor (Fetuin-A) (Alpha-2-Z-globulin) (Ba- alpha-2-glycoprotein).
ALB	ENSG00000163631	111	108	0	3	0	Serum albumin precursor.
ANKRD24	ENSG00000089847	7	0	5	2	0	F20887_1, partial CDS (Fragment).
APC2	ENSG00000115266	9	0	5	0	4	Adenomatosis polyposis coli 2
APCS	ENSG00000132703	11	11	0	0	0	Serum amyloid P-component precursor (SAP) (9.5S alpha-1-glycoprotein) [Contains: Serum amyloid P-component(1-203)].
APOA1	ENSG00000118137	53	52	0	1	0	Apolipoprotein A-I precursor (Apo-AI) (ApoA-I) [Contains: Apolipoprotein A-I(1-242)].
APOA2	ENSG00000158874	17	15	0	2	0	Apolipoprotein A-II precursor (Apo-AII) (ApoA-II) [Contains: Apolipoprotein A-II(1-76)].
APOB	ENSG00000084674	112	110	0	2	0	Apolipoprotein B-100 precursor (Apo B-100) [Contains: Apolipoprotein B-48 (Apo B-48)].
APOC3	ENSG00000110245	4	4	0	0	0	Apolipoprotein C-III precursor (Apo-CIII) (ApoC-III).
APOE	ENSG00000130203	13	13	0	0	0	Apolipoprotein E precursor (Apo-E).
APOF	ENSG00000175336	4	4	0	0	0	Apolipoprotein F precursor (Apo-F).
APOH	ENSG00000091583	15	15	0	0	0	Beta-2-glycoprotein I precursor (Apolipoprotein H) (Apo-H) (B2GPI) (Beta(2)GPI) (Activated protein C-binding protein) (APC inhibitor) (Anticardiolipin cofactor).
APOL1	ENSG00000100342	5	5	0	0	0	Apolipoprotein-L1 precursor (Apolipoprotein L-I) (Apolipoprotein L) (ApoL-I) (Apo-L) (ApoL).
AZGP1	ENSG00000160862	9	9	0	0	0	Zinc-alpha-2-glycoprotein precursor (Zn-alpha-2-glycoprotein) (Zn- alpha-2-GP).
AZI1	ENSG00000141577	3	0	0	3	0	5-azacytidine induced 1 isoform a
BF	ENSG00000166285	9	7	0	2	0	Complement factor B precursor (EC 3.4.21.47) (C3/C5 convertase) (Properdin factor B) (Glycine-rich beta glycoprotein) (GBG) (PBF2).
BMP6	ENSG00000153162	5	0	5	0	0	Bone morphogenetic protein 6 precursor (BMP-6).
BTBD1	ENSG00000064726	5	0	0	2	3	BTB/POZ domain containing protein 1 (Hepatitis C virus NS5A- transactivated protein 8) (NS5ATP8).
BTD	ENSG00000169814	6	6	0	0	0	Biotinidase precursor (EC 3.5.1.12).
C1QA	ENSG00000173372	5	5	0	0	0	Complement C1q subcomponent, A chain precursor.
C1QG	ENSG00000159189	4	4	0	0	0	Complement C1q subcomponent, C chain precursor.
C1S	ENSG00000182326	9	9	0	0	0	Complement C1s subcomponent precursor (EC 3.4.21.42) (C1 esterase).
C3	ENSG00000125730	106	93	0	9	4	Complement C3 precursor [Contains: C3a anaphylatoxin].
C4A, C4B	ENSG00000166308	4	4	0	0	0	Complement C4 precursor [Contains: C4a anaphylatoxin; C4b].
C4BPA	ENSG00000123838	6	5	0	1	0	C4b-binding protein alpha chain precursor (C4bp) (Proline-rich protein) (PRP).
C9	ENSG00000113600	5	5	0	0	0	Complement component C9 precursor.
CACNG8	ENSG00000142408	5	4	0	0	1	Voltage-dependent calcium channel gamma-8 subunit (Neuronal voltage- gated calcium channel gamma-8 subunit).
CD14	ENSG00000170458	4	4	0	0	0	Monocyte differentiation antigen CD14 precursor (Myeloid cell-specific leucine-rich glycoprotein).
CFH	ENSG00000000971	18	18	0	0	0	Complement factor H precursor (H factor 1).
CHES1	ENSG00000053254	37	0	0	0	37	Checkpoint suppressor 1 (Forkhead box protein N3).
CLEC3B	ENSG00000163815	4	4	0	0	0	Tetranectin precursor (TN) (Plasminogen-kringle 4 binding protein).
CLU	ENSG00000120885	10	10	0	0	0	Clusterin precursor (Complement-associated protein SP-40,40) (Complement cytolysis inhibitor) (CLI) (NA1/NA2) (Apolipoprotein J) (Apo-J) (Testosterone-repressed prostate message 2) (TRPM-2) [Contains: Clusterin beta chain (ApoJalpha) (Complement cytolysis
CP	ENSG00000047457	29	29	0	0	0	Ceruloplasmin precursor (EC 1.16.3.1) (Ferroxidase).
CPN2	ENSG00000178772	16	16	0	0	0	Carboxypeptidase N subunit 2 precursor (Carboxypeptidase N polypeptide 2) (Carboxypeptidase N 83 kDa chain) (Carboxypeptidase N regulatory subunit) (Carboxypeptidase N large subunit).
CSEN	ENSG00000115041	4	0	0	0	4	Calsenilin (DRE-antagonist modulator) (DREAM) (Kv channel-interacting protein 3) (A-type potassium channel modulatory protein 3) (KChIP3).
DCD	ENSG00000161634	3	1	0	2	0	Dermcidin precursor (Preproteolysin) [Contains: Survival-promoting peptide; DCD-1].
FGA	ENSG00000171560	39	39	0	0	0	Fibrinogen alpha/alpha-E chain precursor [Contains: Fibrinopeptide A].
FGB	ENSG00000171564	27	26	0	1	0	Fibrinogen beta chain precursor [Contains: Fibrinopeptide B].
FGF18	ENSG00000156427	4	0	4	0	0	Fibroblast growth factor-18 precursor (FGF-18) (zFGF5).
FGG	ENSG00000171557	27	27	0	0	0	Fibrinogen gamma chain precursor.
FTCD	ENSG00000160282	4	0	0	1	3	Formimidoyltransferase-cyclodeaminase (Formiminotransferase- cyclodeaminase) (FTCD) (LCHC1) [Includes: Glutamate formimidoyltransferase (EC 2.1.2.5) (Glutamate formiminotransferase) (Glutamate formyltransferase); Formimidoyltetrahydrofolate cyclodeaminase
GC	ENSG00000145321	30	28	0	2	0	Vitamin D-binding protein precursor (DBP) (Group-specific component) (Gc-globulin) (VDB).
GLTSCR1	ENSG00000063169	5	0	5	0	0	Glioma tumor suppressor candidate region gene 1 protein.
GRB10	ENSG00000106070	34	0	0	0	34	Growth factor receptor-bound protein 10 (GRB10 adaptor protein) (Insulin receptor binding protein GRB-IR).
GSN	ENSG00000148180	9	9	0	0	0	Gelsolin precursor (Actin-depolymerizing factor) (ADF) (Brevin) (AGEL).
HBB, HBD	ENSG00000188170	4	4	0	0	0	Hemoglobin beta chain.
HIVEP3	ENSG00000127124	58	0	0	0	58	human immunodeficiency virus type I enhancer binding protein 3
HPR	ENSG00000197711	18	18	0	0	0	Haptoglobin-related protein precursor.
HPX	ENSG00000110169	20	19	0	1	0	Hemopexin precursor (Beta-1B-glycoprotein).
HRG	ENSG00000113905	16	16	0	0	0	Histidine-rich glycoprotein precursor (Histidine-proline rich glycoprotein) (HPRG).
IGFALS	ENSG00000099769	11	9	0	1	1	Insulin-like growth factor binding protein complex acid labile chain precursor (ALS).
IGHA1, IGHG3, IGHM	ENSG00000130076	104	87	0	11	6	Ig alpha-1 chain C region.
IGJ	ENSG00000132465	8	8	0	0	0	Immunoglobulin J chain.
IGKC, IGKV1-5	ENSG00000163245	38	36	0	2	0	Ig kappa chain C region.
IGKV4-1	ENSG00000153586	4	4	0	0	0	Ig kappa chain V-IV region precursor (Fragment).
IGLC1, IGLC2, IGLC3, IGLV1-40, IGLV3-25, IGLV4-3	ENSG00000100208	5	3	0	2	0	Ig lambda chain C regions.
IGSF4C	ENSG00000105767	4	0	0	2	2	immunoglobulin superfamily, member 4C
IGSF4D	ENSG00000175161	6	0	0	0	6	immunoglobulin superfamily, member 4D
IRS2	ENSG00000185950	9	7	2	0	0	Insulin receptor substrate-2 (IRS-2).
ITIH1	ENSG00000055957	7	7	0	0	0	Inter-alpha-trypsin inhibitor heavy chain H1 precursor (ITI heavy chain H1) (Inter-alpha-inhibitor heavy chain 1) (Inter-alpha-trypsin inhibitor complex component III) (Serum-derived hyaluronan-associated protein) (SHAP).
ITIH2	ENSG00000151655	14	13	0	1	0	Inter-alpha-trypsin inhibitor heavy chain H2 precursor (ITI heavy chain H2) (Inter-alpha-inhibitor heavy chain 2) (Inter-alpha-trypsin inhibitor complex component II) (Serum-derived hyaluronan-associated protein) (SHAP).
ITIH4	ENSG00000055955	24	22	0	2	0	Inter-alpha-trypsin inhibitor heavy chain H4 precursor (ITI heavy chain H4) (Inter-alpha-inhibitor heavy chain 4) (Inter-alpha-trypsin inhibitor family heavy chain-related protein) (IHRP) (Plasma kallikrein sensitive glycoprotein 120) (PK-120) (GP120) [Co
KIAA1618	ENSG00000180843	185	0	0	0	185	---
KNG1	ENSG00000113889	11	9	0	0	2	Kininogen precursor (Alpha-2-thiol proteinase inhibitor) [Contains: Bradykinin (Kallidin I); Lysyl-bradykinin (Kallidin II)].
KRT1	ENSG00000167768	33	33	0	0	0	Keratin, type II cytoskeletal 1 (Cytokeratin 1) (K1) (CK 1) (67 kDa cytokeratin) (Hair alpha protein).
KRT10	ENSG00000186395	29	28	0	1	0	Keratin, type I cytoskeletal 10 (Cytokeratin 10) (K10) (CK 10).
KRT14	ENSG00000186847	4	4	0	0	0	Keratin, type I cytoskeletal 14 (Cytokeratin 14) (K14) (CK 14).
KRT2A	ENSG00000172867	13	13	0	0	0	Keratin, type II cytoskeletal 2 epidermal (Cytokeratin 2e) (K2e) (CK 2e).
KRT9	ENSG00000171403	45	44	0	0	1	Keratin, type I cytoskeletal 9 (Cytokeratin 9) (K9) (CK 9).
LPA	ENSG00000198670	4	4	0	0	0	Apolipoprotein(a) precursor (EC 3.4.21.-) (Apo(a)) (Lp(a)).
LRG1	ENSG00000171236	14	14	0	0	0	Leucine-rich alpha-2-glycoprotein precursor (LRG).
LUM	ENSG00000139329	12	12	0	0	0	Lumican precursor (Keratan sulfate proteoglycan lumican) (KSPG lumican).
MAX	ENSG00000125952	3	0	0	0	3	Max protein (Myc associated factor X).
MGRN1	ENSG00000102858	4	0	0	0	4	mahogunin, ring finger 1
MUC16	ENSG00000181143	12	12	0	0	0	Ovarian cancer related tumor marker CA125.
MYH7B	ENSG00000078814	6	0	6	0	0	myosin, heavy polypeptide 7B, cardiac muscle, beta
ORM1, ORM2	ENSG00000187681	16	15	0	0	1	Alpha-1-acid glycoprotein 2 precursor (AGP 2) (Orosomucoid 2) (OMD 2).
OSBP	ENSG00000110048	4	4	0	0	0	Oxysterol-binding protein 1.
PCDH15	ENSG00000150275	3	2	0	1	0	Protocadherin 15 precursor.
PCNT2	ENSG00000160299	4	0	0	0	4	Pericentrin 2 (Pericentrin B) (Kendrin).
PDZK3	ENSG00000133401	5	5	0	0	0	PDZ domain containing protein 3 (PDZ domain containing protein 2) (Activated in prostate cancer protein).
PHLDB1	ENSG00000019144	5	0	0	0	5	pleckstrin homology-like domain, family B, member 1
PLEKHA4	ENSG00000105559	3	0	1	2	0	Pleckstrin homology domain-containing protein family A member 4 (Phosphoinositol 3-phosphate binding protein-1) (PEPP-1).
PLG	ENSG00000122194	15	14	0	1	0	Plasminogen precursor (EC 3.4.21.7) [Contains: Angiostatin].
SERPINA1	ENSG00000197249	83	82	0	0	1	Alpha-1-antitrypsin precursor (Alpha-1 protease inhibitor) (Alpha-1- antiproteinase).
SERPINA3	ENSG00000196136	34	33	0	1	0	Alpha-1-antichymotrypsin precursor (ACT).
SERPINA4	ENSG00000100665	5	5	0	0	0	Kallistatin precursor (Serpin A4) (Kallikrein inhibitor) (Protease inhibitor 4).
SERPINA7	ENSG00000123561	4	4	0	0	0	Thyroxine-binding globulin precursor (T4-binding globulin).
SERPINC1	ENSG00000117601	29	29	0	0	0	Antithrombin-III precursor (ATIII).
SERPIND1	ENSG00000099937	8	8	0	0	0	Heparin cofactor II precursor (HC-II) (Protease inhibitor leuserpin 2) (HLS2).
SERPINF1	ENSG00000132386	4	3	0	1	0	Pigment epithelium-derived factor precursor (PEDF) (EPC-1).
SERPINF2	ENSG00000167711	5	4	0	0	1	Alpha-2-antiplasmin precursor (Alpha-2-plasmin inhibitor) (Alpha-2-PI) (Alpha-2-AP).
SERPING1	ENSG00000149131	5	5	0	0	0	Plasma protease C1 inhibitor precursor (C1 Inh) (C1Inh).
SLC1A5	ENSG00000105281	4	4	0	0	0	Neutral amino acid transporter B(0) (ATB(0)) (Sodium-dependent neutral amino acid transporter type 2) (RD114/simian type D retrovirus receptor) (Baboon M7 virus receptor).
SLC23A2	ENSG00000089057	3	0	0	0	3	Solute carrier family 23, member 2 (Sodium-dependent vitamin C transporter 2) (hSVCT2) (Na(+)/L-ascorbic acid transporter 2) (Yolk sac permease-like molecule 2) (Nucleobase transporter-like 1 protein).
SOX4	ENSG00000124766	4	4	0	0	0	Transcription factor SOX-4.
TARSL2	ENSG00000185418	5	0	4	1	0	threonyl-tRNA synthetase-like 2
TCF7L2	ENSG00000148737	3	0	0	0	3	Transcription factor 7-like 2 (HMG box transcription factor 4) (T- cell-specific transcription factor 4) (TCF-4) (hTCF-4).
TF	ENSG00000091513	85	80	0	5	0	Serotransferrin precursor (Transferrin) (Siderophilin) (Beta-1-metal binding globulin).
TNFAIP2	ENSG00000185215	4	0	2	2	0	Tumor necrosis factor, alpha-induced protein 2 (Primary response gene B94 protein).
TTR	ENSG00000118271	25	25	0	0	0	Transthyretin precursor (Prealbumin) (TBPA) (TTR) (ATTR).
TUBB4	ENSG00000104833	4	0	4	0	0	Tubulin beta-4 chain (Tubulin 5 beta).
VTN	ENSG00000109072	28	28	0	0	0	Vitronectin precursor (Serum spreading factor) (S-protein) (V75) [Contains: Vitronectin V65 subunit; Vitronectin V10 subunit; Somatomedin B].
WNT10B	ENSG00000169884	5	0	0	5	0	Wnt-10b protein precursor (Wnt-12).
ZBTB4	ENSG00000174282	4	0	0	0	4	Zinc finger and BTB domain containing protein 4 (KAISO-like zinc finger protein 1) (KAISO-L1).
ZFPM1	ENSG00000179588	4	0	4	0	0	Zinc finger protein ZFPM1 (Zinc finger protein multitype 1) (Friend of GATA protein 1) (Friend of GATA-1) (FOG-1).
