# Supplementary material for: Novel gene and gene model detection using a whole genome open reading frame analysis in proteomics
Source: Genome Biol. 2006 Apr 28;7(4):R35. doi: 10.1186/gb-2006-7-4-r35 (PMC1557991; doi:10.1186/gb-2006-7-4-r35)
Supplement: Additional data file 2 — The columns of the table are as follows: PT, the total number of NR peptides associated with this gene; All, the number of peptides with EST hits; PM, number of PM peptides with EST hits; IE, the number of IE peptides with EST hits; OE, the number of OE peptides with EST hits; NE, number of NE peptides with EST hits [file gb-2006-7-4-r35-S2.xls]

## Sheet: Supplmentary Table 2
HUGO Gene Id	Ensembl Gene ID	PT	ALL	PM	IE	OE	NE	Gene Description
---	ENSG00000101166	1	1	0	0	1	0	Putative human homolog of Drosophila slomo
---	ENSG00000101191	3	3	0	0	0	3	death associated transcription factor 1 isoform a
---	ENSG00000110244	10	10	10	0	0	0	apolipoprotein A-IV related protein
---	ENSG00000113282	3	3	0	0	1	2	Epsin-4 (Epsin-related protein) (EpsinR) (Enthoprotin) (Clathrin interacting protein localized in the trans-Golgi region) (Clint).
---	ENSG00000120913	4	4	1	0	1	2	PDZ and LIM domain protein 2 (PDZ-LIM protein mystique) (PDZ-LIM protein).
---	ENSG00000142082	2	2	0	0	2	0	NAD-dependent deacetylase sirtuin-3, mitochondrial precursor (EC 3.5.1.-) (SIR2-like protein 3) (hSIRT3).
---	ENSG00000159403	5	5	5	0	0	0	Similar to complement component 1, r subcomponent
---	ENSG00000161031	15	14	13	0	0	1	N-acetylmuramoyl-L-alanine amidase precursor (EC 3.5.1.28) (Peptidoglycan recognition protein long) (PGRP-L) (Peptidoglycan recognition protein 2).
---	ENSG00000183096	1	1	1	0	0	0	---
---	ENSG00000186191	8	3	2	0	1	0	Long palate, lung and nasal epithelium carcinoma associated protein 4 (RY2G5).
---	ENSG00000198209	17	17	15	0	2	0	complement component 4B preproprotein
A1BG	ENSG00000121410	10	10	10	0	0	0	Alpha-1B-glycoprotein precursor (Alpha-1-B glycoprotein).
A2M	ENSG00000175899	20	20	19	0	0	1	Alpha-2-macroglobulin precursor (Alpha-2-M).
AFM	ENSG00000079557	4	3	3	0	0	0	Afamin precursor (Alpha-albumin) (Alpha-Alb).
AGT	ENSG00000135744	13	13	13	0	0	0	Angiotensinogen precursor [Contains: Angiotensin I (Ang I); Angiotensin II (Ang II); Angiotensin III (Ang III) (Des-Asp[1]- angiotensin II)].
AHSG	ENSG00000145192	9	9	9	0	0	0	Alpha-2-HS-glycoprotein precursor (Fetuin-A) (Alpha-2-Z-globulin) (Ba- alpha-2-glycoprotein).
ALB	ENSG00000163631	30	30	30	0	0	0	Serum albumin precursor.
ANKRD24	ENSG00000089847	3	3	0	2	1	0	F20887_1, partial CDS (Fragment).
APC2	ENSG00000115266	9	6	0	3	0	3	adenomatosis polyposis coli 2
APCS	ENSG00000132703	7	7	7	0	0	0	Serum amyloid P-component precursor (SAP) (9.5S alpha-1-glycoprotein) [Contains: Serum amyloid P-component(1-203)].
APOA1	ENSG00000118137	18	18	18	0	0	0	Apolipoprotein A-I precursor (Apo-AI) (ApoA-I) [Contains: Apolipoprotein A-I(1-242)].
APOA2	ENSG00000158874	5	5	4	0	1	0	Apolipoprotein A-II precursor (Apo-AII) (ApoA-II) [Contains: Apolipoprotein A-II(1-76)].
APOB	ENSG00000084674	95	95	94	0	1	0	Apolipoprotein B-100 precursor (Apo B-100) [Contains: Apolipoprotein B-48 (Apo B-48)].
APOC3	ENSG00000110245	2	2	2	0	0	0	Apolipoprotein C-III precursor (Apo-CIII) (ApoC-III).
APOE	ENSG00000130203	10	10	10	0	0	0	Apolipoprotein E precursor (Apo-E).
APOF	ENSG00000175336	4	4	4	0	0	0	Apolipoprotein F precursor (Apo-F).
APOH	ENSG00000091583	6	6	6	0	0	0	Beta-2-glycoprotein I precursor (Apolipoprotein H) (Apo-H) (B2GPI) (Beta(2)GPI) (Activated protein C-binding protein) (APC inhibitor) (Anticardiolipin cofactor).
APOL1	ENSG00000100342	5	5	5	0	0	0	Apolipoprotein-L1 precursor (Apolipoprotein L-I) (Apolipoprotein L) (ApoL-I) (Apo-L) (ApoL).
AZGP1	ENSG00000160862	6	6	6	0	0	0	Zinc-alpha-2-glycoprotein precursor (Zn-alpha-2-glycoprotein) (Zn- alpha-2-GP).
AZI1	ENSG00000141577	2	2	0	0	2	0	5-azacytidine induced 1 isoform a
BF	ENSG00000166285	5	5	4	0	1	0	Complement factor B precursor (EC 3.4.21.47) (C3/C5 convertase) (Properdin factor B) (Glycine-rich beta glycoprotein) (GBG) (PBF2).
BMP6	ENSG00000153162	5	4	0	4	0	0	Bone morphogenetic protein 6 precursor (BMP-6).
BTBD1	ENSG00000064726	4	4	0	0	2	2	BTB/POZ domain containing protein 1 (Hepatitis C virus NS5A- transactivated protein 8) (NS5ATP8).
BTD	ENSG00000169814	5	5	5	0	0	0	Biotinidase precursor (EC 3.5.1.12).
C1QA	ENSG00000173372	4	4	4	0	0	0	Complement C1q subcomponent, A chain precursor.
C1QG	ENSG00000159189	4	4	4	0	0	0	Complement C1q subcomponent, C chain precursor.
C1S	ENSG00000182326	6	6	6	0	0	0	Complement C1s subcomponent precursor (EC 3.4.21.42) (C1 esterase).
C3	ENSG00000125730	45	42	38	0	4	0	Complement C3 precursor [Contains: C3a anaphylatoxin].
C4A, C4B	ENSG00000166308	1	1	1	0	0	0	Complement C4 precursor [Contains: C4a anaphylatoxin; C4b].
C4BPA	ENSG00000123838	5	5	4	0	1	0	C4b-binding protein alpha chain precursor (C4bp) (Proline-rich protein) (PRP).
C9	ENSG00000113600	4	4	4	0	0	0	Complement component C9 precursor.
CD14	ENSG00000170458	4	4	4	0	0	0	Monocyte differentiation antigen CD14 precursor (Myeloid cell-specific leucine-rich glycoprotein).
CFH	ENSG00000000971	12	12	12	0	0	0	Complement factor H precursor (H factor 1).
CLEC3B	ENSG00000163815	2	2	2	0	0	0	Tetranectin precursor (TN) (Plasminogen-kringle 4 binding protein).
CLU	ENSG00000120885	8	8	8	0	0	0	Clusterin precursor (Complement-associated protein SP-40,40) (Complement cytolysis inhibitor) (CLI) (NA1/NA2) (Apolipoprotein J) (Apo-J) (Testosterone-repressed prostate message 2) (TRPM-2) [Contains: Clusterin beta chain (ApoJalpha) (Complement cytolysis
CP	ENSG00000047457	12	12	12	0	0	0	Ceruloplasmin precursor (EC 1.16.3.1) (Ferroxidase).
CPN2	ENSG00000178772	13	11	11	0	0	0	Carboxypeptidase N subunit 2 precursor (Carboxypeptidase N polypeptide 2) (Carboxypeptidase N 83 kDa chain) (Carboxypeptidase N regulatory subunit) (Carboxypeptidase N large subunit).
CSEN	ENSG00000115041	4	3	0	0	0	3	Calsenilin (DRE-antagonist modulator) (DREAM) (Kv channel-interacting protein 3) (A-type potassium channel modulatory protein 3) (KChIP3).
DCD	ENSG00000161634	2	2	1	0	1	0	Dermcidin precursor (Preproteolysin) [Contains: Survival-promoting peptide; DCD-1].
FGA	ENSG00000171560	19	19	19	0	0	0	Fibrinogen alpha/alpha-E chain precursor [Contains: Fibrinopeptide A].
FGB	ENSG00000171564	10	10	10	0	0	0	Fibrinogen beta chain precursor [Contains: Fibrinopeptide B].
FGF18	ENSG00000156427	2	1	0	1	0	0	Fibroblast growth factor-18 precursor (FGF-18) (zFGF5).
FGG	ENSG00000171557	12	12	12	0	0	0	Fibrinogen gamma chain precursor.
FTCD	ENSG00000160282	4	4	0	0	1	3	Formimidoyltransferase-cyclodeaminase (Formiminotransferase- cyclodeaminase) (FTCD) (LCHC1) [Includes: Glutamate formimidoyltransferase (EC 2.1.2.5) (Glutamate formiminotransferase) (Glutamate formyltransferase); Formimidoyltetrahydrofolate cyclodeaminase
GC	ENSG00000145321	10	10	9	0	1	0	Vitamin D-binding protein precursor (DBP) (Group-specific component) (Gc-globulin) (VDB).
GLTSCR1	ENSG00000063169	5	5	0	5	0	0	Glioma tumor suppressor candidate region gene 1 protein.
GSN	ENSG00000148180	4	4	4	0	0	0	Gelsolin precursor (Actin-depolymerizing factor) (ADF) (Brevin) (AGEL).
HBB, HBD	ENSG00000188170	2	2	2	0	0	0	Hemoglobin beta chain.
HIVEP3	ENSG00000127124	32	3	0	0	0	3	human immunodeficiency virus type I enhancer binding protein 3
HPR	ENSG00000197711	7	7	7	0	0	0	Haptoglobin-related protein precursor.
HPX	ENSG00000110169	9	9	8	0	1	0	Hemopexin precursor (Beta-1B-glycoprotein).
HRG	ENSG00000113905	10	10	10	0	0	0	Histidine-rich glycoprotein precursor (Histidine-proline rich glycoprotein) (HPRG).
IGFALS	ENSG00000099769	9	9	7	0	1	1	Insulin-like growth factor binding protein complex acid labile chain precursor (ALS).
IGHA1, IGHG3, IGHM	ENSG00000130076	46	46	36	0	6	4	Ig alpha-1 chain C region.
IGJ	ENSG00000132465	4	4	4	0	0	0	Immunoglobulin J chain.
IGKC, IGKV1-5	ENSG00000163245	13	13	12	0	1	0	Ig kappa chain C region.
IGKV4-1	ENSG00000153586	3	3	3	0	0	0	Ig kappa chain V-IV region precursor (Fragment).
IGLC1, IGLC2, IGLC3, IGLV1-40, IGLV3-25, IGLV4-3	ENSG00000100208	4	4	2	0	2	0	Ig lambda chain C regions.
IGSF4C	ENSG00000105767	4	3	0	0	2	1	immunoglobulin superfamily, member 4C
IRS2	ENSG00000185950	9	7	6	1	0	0	Insulin receptor substrate-2 (IRS-2).
ITIH1	ENSG00000055957	5	5	5	0	0	0	Inter-alpha-trypsin inhibitor heavy chain H1 precursor (ITI heavy chain H1) (Inter-alpha-inhibitor heavy chain 1) (Inter-alpha-trypsin inhibitor complex component III) (Serum-derived hyaluronan-associated protein) (SHAP).
ITIH2	ENSG00000151655	7	7	6	0	1	0	Inter-alpha-trypsin inhibitor heavy chain H2 precursor (ITI heavy chain H2) (Inter-alpha-inhibitor heavy chain 2) (Inter-alpha-trypsin inhibitor complex component II) (Serum-derived hyaluronan-associated protein) (SHAP).
ITIH4	ENSG00000055955	16	16	14	0	2	0	Inter-alpha-trypsin inhibitor heavy chain H4 precursor (ITI heavy chain H4) (Inter-alpha-inhibitor heavy chain 4) (Inter-alpha-trypsin inhibitor family heavy chain-related protein) (IHRP) (Plasma kallikrein sensitive glycoprotein 120) (PK-120) (GP120) [Co
KNG1	ENSG00000113889	7	5	5	0	0	0	Kininogen precursor (Alpha-2-thiol proteinase inhibitor) [Contains: Bradykinin (Kallidin I); Lysyl-bradykinin (Kallidin II)].
KRT1	ENSG00000167768	23	21	21	0	0	0	Keratin, type II cytoskeletal 1 (Cytokeratin 1) (K1) (CK 1) (67 kDa cytokeratin) (Hair alpha protein).
KRT10	ENSG00000186395	21	21	20	0	1	0	Keratin, type I cytoskeletal 10 (Cytokeratin 10) (K10) (CK 10).
KRT14	ENSG00000186847	3	3	3	0	0	0	Keratin, type I cytoskeletal 14 (Cytokeratin 14) (K14) (CK 14).
KRT2A	ENSG00000172867	9	7	7	0	0	0	Keratin, type II cytoskeletal 2 epidermal (Cytokeratin 2e) (K2e) (CK 2e).
KRT9	ENSG00000171403	26	14	13	0	0	1	Keratin, type I cytoskeletal 9 (Cytokeratin 9) (K9) (CK 9).
LPA	ENSG00000198670	2	2	2	0	0	0	Apolipoprotein(a) precursor (EC 3.4.21.-) (Apo(a)) (Lp(a)).
LRG1	ENSG00000171236	11	11	11	0	0	0	Leucine-rich alpha-2-glycoprotein precursor (LRG).
LUM	ENSG00000139329	9	9	9	0	0	0	Lumican precursor (Keratan sulfate proteoglycan lumican) (KSPG lumican).
MAX	ENSG00000125952	1	1	0	0	0	1	Max protein (Myc associated factor X).
MGRN1	ENSG00000102858	3	3	0	0	0	3	mahogunin, ring finger 1
MUC16	ENSG00000181143	12	11	11	0	0	0	Ovarian cancer related tumor marker CA125.
MYH7B	ENSG00000078814	5	4	0	4	0	0	myosin, heavy polypeptide 7B, cardiac muscle, beta
ORM1, ORM2	ENSG00000187681	10	9	9	0	0	0	Alpha-1-acid glycoprotein 2 precursor (AGP 2) (Orosomucoid 2) (OMD 2).
OSBP	ENSG00000110048	2	2	2	0	0	0	Oxysterol-binding protein 1.
PDZK3	ENSG00000133401	5	5	5	0	0	0	PDZ domain containing protein 3 (PDZ domain containing protein 2) (Activated in prostate cancer protein).
PLEKHA4	ENSG00000105559	3	3	0	1	2	0	Pleckstrin homology domain-containing protein family A member 4 (Phosphoinositol 3-phosphate binding protein-1) (PEPP-1).
PLG	ENSG00000122194	8	8	7	0	1	0	Plasminogen precursor (EC 3.4.21.7) [Contains: Angiostatin].
SERPINA1	ENSG00000197249	21	20	20	0	0	0	Alpha-1-antitrypsin precursor (Alpha-1 protease inhibitor) (Alpha-1- antiproteinase).
SERPINA3	ENSG00000196136	15	15	14	0	1	0	Alpha-1-antichymotrypsin precursor (ACT).
SERPINA4	ENSG00000100665	4	4	4	0	0	0	Kallistatin precursor (Serpin A4) (Kallikrein inhibitor) (Protease inhibitor 4).
SERPINA7	ENSG00000123561	2	2	2	0	0	0	Thyroxine-binding globulin precursor (T4-binding globulin).
SERPINC1	ENSG00000117601	15	15	15	0	0	0	Antithrombin-III precursor (ATIII).
SERPIND1	ENSG00000099937	7	7	7	0	0	0	Heparin cofactor II precursor (HC-II) (Protease inhibitor leuserpin 2) (HLS2).
SERPINF1	ENSG00000132386	3	3	2	0	1	0	Pigment epithelium-derived factor precursor (PEDF) (EPC-1).
SERPINF2	ENSG00000167711	3	3	2	0	0	1	Alpha-2-antiplasmin precursor (Alpha-2-plasmin inhibitor) (Alpha-2-PI) (Alpha-2-AP).
SERPING1	ENSG00000149131	3	3	3	0	0	0	Plasma protease C1 inhibitor precursor (C1 Inh) (C1Inh).
SLC1A5	ENSG00000105281	4	4	4	0	0	0	Neutral amino acid transporter B(0) (ATB(0)) (Sodium-dependent neutral amino acid transporter type 2) (RD114/simian type D retrovirus receptor) (Baboon M7 virus receptor).
SLC23A2	ENSG00000089057	3	3	0	0	0	3	Solute carrier family 23, member 2 (Sodium-dependent vitamin C transporter 2) (hSVCT2) (Na(+)/L-ascorbic acid transporter 2) (Yolk sac permease-like molecule 2) (Nucleobase transporter-like 1 protein).
SOX4	ENSG00000124766	3	3	3	0	0	0	Transcription factor SOX-4.
TARSL2	ENSG00000185418	4	4	0	3	1	0	threonyl-tRNA synthetase-like 2
TCF7L2	ENSG00000148737	2	2	0	0	0	2	Transcription factor 7-like 2 (HMG box transcription factor 4) (T- cell-specific transcription factor 4) (TCF-4) (hTCF-4).
TF	ENSG00000091513	32	32	30	0	2	0	Serotransferrin precursor (Transferrin) (Siderophilin) (Beta-1-metal binding globulin).
TNFAIP2	ENSG00000185215	4	3	0	2	1	0	Tumor necrosis factor, alpha-induced protein 2 (Primary response gene B94 protein).
TTR	ENSG00000118271	3	3	3	0	0	0	Transthyretin precursor (Prealbumin) (TBPA) (TTR) (ATTR).
TUBB4	ENSG00000104833	4	4	0	4	0	0	Tubulin beta-4 chain (Tubulin 5 beta).
VTN	ENSG00000109072	10	10	10	0	0	0	Vitronectin precursor (Serum spreading factor) (S-protein) (V75) [Contains: Vitronectin V65 subunit; Vitronectin V10 subunit; Somatomedin B].
WNT10B	ENSG00000169884	2	2	0	0	2	0	Wnt-10b protein precursor (Wnt-12).
ZBTB4	ENSG00000174282	3	3	0	0	0	3	Zinc finger and BTB domain containing protein 4 (KAISO-like zinc finger protein 1) (KAISO-L1).
ZFPM1	ENSG00000179588	3	2	0	2	0	0	Zinc finger protein ZFPM1 (Zinc finger protein multitype 1) (Friend of GATA protein 1) (Friend of GATA-1) (FOG-1).
