# Supplementary material for: Novel gene and gene model detection using a whole genome open reading frame analysis in proteomics
Source: Genome Biol. 2006 Apr 28;7(4):R35. doi: 10.1186/gb-2006-7-4-r35 (PMC1557991; doi:10.1186/gb-2006-7-4-r35)
Supplement: Additional data file 3 — The table columns are as follows: Peptide Type, indicates whether the anchoring peptide is an NE or OE peptide; Ensembl Gene ID, reports the gene identifier for the gene the peptide occurs in; Chr, Start, and End, report the genomic nucleotide coordinates that encode for the peptide; ESTs, reports how many ESTs overlap with these genomic coordinates [file gb-2006-7-4-r35-S3.xls]

## Sheet: supplementary Table 3
Peptide Type	Ensemb Gene lD	Chr	Start (bp)	End (bp)	ESTs
NE	ENSG00000127124	1	41680460	41681024	3
NE	ENSG00000127124	1	41680469	41681024	3
NE	ENSG00000127124	1	41680496	41681024	3
OE	ENSG00000158874	1	158005204	158005920	235
OE	ENSG00000123838	1	203688440	203688635	9
OE	ENSG00000084674	2	21162852	21163068	4
OE	ENSG00000163245	2	89086077	89086392	248
OE	ENSG00000055955	3	52833899	52834032	12
OE	ENSG00000055955	3	52835848	52836020	21
OE	ENSG00000091513	3	134957921	134958552	140
OE	ENSG00000091513	3	134969567	134969714	185
NE	ENSG00000172667	3	180232128	180232533	3
NE	ENSG00000172667	3	180232407	180233277	23
NE	ENSG00000172667	3	180232410	180233277	23
NE	ENSG00000172667	3	180232416	180233277	45
NE	ENSG00000172667	3	180232428	180233277	45
NE	ENSG00000172667	3	180232464	180233277	45
OE	ENSG00000145321	4	72984822	72985381	134
OE	ENSG00000113282	5	157218426	157218761	75
OE	ENSG00000166285	6	32026171	32026529	100
OE	ENSG00000198209	6	32058057	32058289	21
OE	ENSG00000198209	6	32058057	32058289	21
OE	ENSG00000122194	6	161125429	161126188	21
OE	ENSG00000120913	8	22492764	22493084	15
NE	ENSG00000120913	8	22493037	22493141	1
NE	ENSG00000120913	8	22493079	22493171	1
NE	ENSG00000148737	10	114714460	114714582	1
NE	ENSG00000148737	10	114714475	114714603	1
OE	ENSG00000142082	11	225762	226472	17
OE	ENSG00000142082	11	226358	226511	1
OE	ENSG00000110169	11	6409447	6409624	40
NE	ENSG00000175899	12	9120472	9120950	2
OE	ENSG00000169884	12	47650171	47650812	16
OE	ENSG00000169884	12	47650171	47650812	16
OE	ENSG00000161634	12	53325188	53325287	25
NE	ENSG00000125952	14	64589876	64590097	2
OE	ENSG00000196136	14	94154955	94155559	240
OE	ENSG00000185215	14	102663492	102664098	25
NE	ENSG00000130076	14	105279005	105279728	31
NE	ENSG00000130076	14	105279005	105279728	188
NE	ENSG00000130076	14	105279005	105279728	9
NE	ENSG00000130076	14	105279005	105279728	30
OE	ENSG00000130076	14	105306482	105307371	240
OE	ENSG00000130076	14	105306489	105307371	177
OE	ENSG00000130076	14	105306834	105307438	30
OE	ENSG00000130076	14	105306834	105307444	20
OE	ENSG00000130076	14	105307465	105307540	10
OE	ENSG00000130076	14	105392067	105392418	43
OE	ENSG00000064726	15	81526437	81527110	44
OE	ENSG00000064726	15	81526452	81527110	44
OE	ENSG00000185418	15	100081818	100082193	9
OE	ENSG00000099769	16	1781730	1782464	3
NE	ENSG00000102858	16	4638560	4638723	2
NE	ENSG00000102858	16	4638613	4638760	2
NE	ENSG00000102858	16	4638613	4638823	2
OE	ENSG00000132386	17	1626777	1628003	250
NE	ENSG00000174282	17	7323560	7323692	1
NE	ENSG00000174282	17	7323575	7323716	1
OE	ENSG00000186395	17	36230041	36230216	40
OE	ENSG00000141577	17	76778943	76779198	23
OE	ENSG00000141577	17	76778994	76779198	25
NE	ENSG00000115266	19	1401250	1401377	9
OE	ENSG00000089847	19	4168719	4168784	1
OE	ENSG00000125730	19	6635781	6635947	167
OE	ENSG00000125730	19	6645441	6645694	49
OE	ENSG00000125730	19	6664200	6664353	23
OE	ENSG00000125730	19	6669106	6669424	36
OE	ENSG00000105767	19	48835741	48835866	3
OE	ENSG00000105767	19	48835741	48835893	3
OE	ENSG00000105559	19	54048751	54048907	19
OE	ENSG00000105559	19	54048751	54048925	19
NE	ENSG00000089057	20	4809675	4809747	1
OE	ENSG00000186191	20	31134405	31134556	2
OE	ENSG00000101166	20	57050340	57051308	119
NE	ENSG00000101191	20	61027633	61027890	2
NE	ENSG00000101191	20	61027633	61027890	2
NE	ENSG00000101191	20	61027633	61027890	2
OE	ENSG00000160282	21	46389759	46389999	10
OE	ENSG00000100208	22	21561700	21562569	225
OE	ENSG00000100208	22	21561700	21562569	221
